# Supplementary material for: ATR-FTIR Spectroscopy Combined with Multivariate Analysis Successfully Discriminates Raw Doughs and Baked 3D-Printed Snacks Enriched with Edible Insect Powder
Source: Foods. 2021 Aug 5;10(8):1806. doi: 10.3390/foods10081806 (PMC8394341; doi:10.3390/foods10081806)
Supplement: Supplementary file 1 [file foods-10-01806-s001.zip]

Archive with 1 entries (1 files):
- foods-1301030-supplementary.pdf
